# Supplementary material for: Alkalihalobacterium elongatum gen. nov. sp. nov.: An Antibiotic-Producing Bacterium Isolated From Lonar Lake and Reclassification of the Genus Alkalihalobacillus Into Seven Novel Genera
Source: Front Microbiol. 2021 Oct 11;12:722369. doi: 10.3389/fmicb.2021.722369 (PMC8543038; doi:10.3389/fmicb.2021.722369)
Supplement: Supplementary file 11 [file Table_1.XLSX]

## Sheet: Table_S1
Supplementary Table S1. Details of the genome studied which include the genomes of members of genus Alkalihalobacillus, Anaerobacillus and Desertibacillus and type species of genus Alteribacillus, Bacillus, Peribacillus, Cytobacillus, Mesobacillus, Neobacillus, Metabacillus, Oceanobacillus, Virgibacillus, Streptococcus gordonii ATCC 10558T, Streptococcus agalactiae ATCC 13813T.
S.No.	Organisms	Genome ID	GenBank Accessions	16S rRNA gene sequence	Contigs	Genome Size (Mb)	GC Content (%)	PATRIC CDS
1	Alkalihalobacillus sp. MEB199T	427556	WMKZ00000000	KX171019	61	4.81	36.7	4923
2	Alkalihalobacillus alkalinitrilicus DSM 22532T	427921	MTIP00000000.1	EF422411	1	5.50855	36.8252	5565
3	Alkalihalobacillus bogoriensis ATCC BAA-922T	1.40842e+06	JHYI00000000	AY376312	60	4.99961	36.7	4963
4	Alkalihalobacillus alcalophilus ATCC 27647T	1.21817e+06	JALP01000000	X60603	402	4.21	37.1924	4380
5	Alkalihalobacillus pseudalcaliphilus DSM 8725T	79884.3	LFJO01000000	X76449	25	4.48741	37.73	4650
6	Alkalihalobacillus trypoxylicola KCTC 13244T	519424	LTAO00000000	AB681895	40	4.34794	35.73	4557
7	Alkalihalobacillus akibai JCM 9157T	1.23697e+06	BAZQ01000000	AB043858	142	4.74037	37.02	5097
8	Alkalihalobacillus krulwichiae AM31DT	199441	CP020814	AB681754	1	4.61086	38.16	4960
9	Alkalihalobacillus wakoensis JCM 9140T	1.23697e+06	BAZN01000000	FJ876429	187	4.53094	38.29	5024
10	Alkalihalobacillus okhensis Kh10-101T	333139	JRJU00000000	DQ026060	98	4.86528	38.16	4939
11	Alkalihalobacillus nanhaiisediminis CGMCC 1.10116T	688079	VLKZ01000000	GQ292773	26	3.57138	38.4619	3649
12	Alkalihalobacillus hemicellulosilyticus DSM 16731T	1.23697e+06	BAZO01000000	AB043846	102	4.53806	38.18	4715
13	Alkalihalobacillus marmarensis DSM 21297T	1.18826e+06	ATAE00000000	EU621902	93	4.02606	39.8	4132
14	Alkalihalobacillus lonarensis 25nlgT	1.46412e+06	FMYM01000000	HG934297	25	2.58221	43.2871	2681
15	Alkalihalobacillus shacheensis HNA-14T	1.64958e+06	LLYY01000000	HQ620634	86	3.9822	47.11	4332
16	Alkalihalobacillus clausii DSM 8716T	79880.1	CP019985	X76440	1	4.51746	44.69	4729
17	Alkalihalobacillus oshimensis DSM 18940T	290588	KV917380	AB188090	1	4.05838	39.78	4231
18	Alkalihalobacillus patagoniensis DSM 16117T	228576	KV917377,MTIX00000000	AY258614	3	4.64691	39.58	5049
19	Alkalihalobacillus ligniniphilus L1T	1.13441e+06	ANNK00000000	JQ044788	196	3.85625	40.8	4014
20	Alkalihalobacillus okuhidensis DSM 13666T	136160	LILD01000000	AB047684	30	4.20535	42.32	4397
21	Alkalihalobacillus halodurans DSM 497T	86665.8	SNUY01000000	AB021187	181	4.19177	43.212	4499
22	Alkalihalobacillus macyae DSM 16346T	157734	LELK01000000	AY032601	15	4.25678	39.8453	4374
23	Alkalihalobacillus murimartini LMG 21005T	171685	LGUH01000000	AJ316316	13	4.16914	43.41	4433
24	Alkalihalobacillus lehensis DSM 19099	300825	SNUX01000000	AY793550	8	3.99508	39.9769	4206
25	Alkalihalobacillus plakortidis DSM 19153	444060	LJJD01000000	AJ880003	44	3.96776	39.78	4199
26	Alkalihalobacillus miscanthi AK13	2.59886e+06	CP042163	MN508905	1	4.25071	40.0423	4486
27	Alkalihalobacillus caeni HB172195T	2.5748e+06	SWLG01000000	MK249707	54	4.7036	40.9193	5055
28	Alkalihalobacillus rhizosphaerae SC-N012T	866786	FRBS00000000	FJ233848	13	4.24304	44.74	4446
29	Anaerobacillus alkalidiazotrophicus DSM 22531T	472963	MLQS00000000	EU143680	36	4.60936	34.82	4567
30	Anaerobacillus arseniciselenatis DSM 15340T	85682.4	MLQQ00000000	AJ865469	58	3.953	36.09	4043
31	Anaerobacillus isosaccharinicus NB2006T	1.53255e+06	LQXD01000000	KJ852652	211	4.94642	35.8084	5492
32	Desertibacillus haloalkaliphilus KJ1-10-99T	1.32893e+06	JAHPIV000000000	KC989945	758	4.42808	40.1016	4909
33	Alteribacillus bidgolensis P4BT	930130	NJAU01000000	MT760193	2	4.70318	38.8997	5102
34	Bacillus cereus ATCC 14579T	226900	CP034551,CP034552	AJ841873	2	5.43138	35.2868	5703
35	Peribacillus simplex DSM 1321T	1.34975e+06	VEGT01000000	X60638	155	5.95653	39.7814	6486
36	Cytobacillus firmus NBRC 15306T	1.31475e+06	BCUY00000000	D78314	254	4.421	41.66	4933
37	Mesobacillus jeotgali DSM 18226T	129985	CP025025	AF221061	1	4.70355	42.17	4989
38	Neobacillus niacini DSM 2923T	86668.4	JRYQ00000000	AB680904	143	2.20125	38.28	2117
39	Metabacillus fastidiosus NBRC 101226T	1.34863e+06	BCVG00000000	X60615	239	4.41064	35.1	4700
40	Oceanobacillus iheyensis HTE831T	221109	BA000028	AB010863	1	3.63053	35.7	3553
41	Virgibacillus pantothenticus DSM 26T	1473.9	FTOS00000000	X60627	47	4.69881	37.22	4729
42	Streptococcus gordonii ATCC 10558T	1302.19	LOBS01000000	EU156758	12	2.16402	40.31	2152
43	Streptococcus agalactiae ATCC 13813T	888745	AEQQ00000000	GU360730	134	2.11496	35.26	2125
44	Alkalihalobacillus trypoxylicola NBRC 102646	1.22351e+06	BCWA00000000	Not used in this study	309	4.26691	35.59	4271
45	Alkalihalobacillus lehensis G1	1.24663e+06	CP003923.1	Not used in this study	1	3.99307	39.9	4082
46	Alkalihalobacillus alcalophilus MGYG-HGUT-02326	1445.4	CABMHA010000001,CABMHA010000002,CABMHA010000003,CABMHA010000004,CABMHA010000005,CABMHA010000006,CABMHA010000007	Not used in this study	427	4.21792	37.2005	4342
47	Alkalihalobacillus sp.Y2	208199	SWFM01000000	Not used in this study	25	4.09152	39.7388	4265
48	Alkalihalobacillus sp. 22506_14_FS	208200	WMEY01000000	Not used in this study	27	4.36298	40.2183	4663
49	Alkalihalobacillus sp. YJ1	208200	JADFCM010000002,JADFCM010000001,JADFCM010000010,JADFCM010000011,JADFCM010000012,JADFCM010000003,JADFCM010000004	Not used in this study	12	4.70332	39.9707	4863
50	Alkalihalobacillus sp. C-125	272559	BA000004	Not used in this study	1	4.20235	43.7	4228
51	Alkalihalobacillus lehensis G25-134	300826	LDIM01000000	Not used in this study	14	3.97558	39.9146	4195
52	Alkalihalobacillus pseudofirmus OF4	398511	CP001878,CP001880,CP001879	Not used in this study	3	4.24925	39.9	4218
53	Alkalihalobacillus plakortidis DSM 19153	444060	LJJD01000000	Not used in this study	44	3.96776	39.78	4199
54	Alkalihalobacillus sp.KSM-K16	66692.6	AP006627	Not used in this study	1	4.30387	44.8	4385
55	Alkalihalobacillus xiaoxiensis DSM 21943	766895	JAFBCV010000001,JAFBCV010000002,JAFBCV010000003,JAFBCV010000004,JAFBCV010000005,JAFBCV010000006,JAFBCV010000007	Not used in this study	42	4.37533	40.9785	4709
56	Alkalihalobacillus sp. AKU0647	79880.10	BCXJ00000000	Not used in this study	16	4.65934	44.28	4906
57	Alkalihalobacillus sp.UBBC-07	79880.1	LATY00000000	Not used in this study	61	4.19732	44.63	4469
58	Alkalihalobacillus sp. B106	79880.1	NFZO00000000	Not used in this study	45	4.25313	44.63	4860
59	Alkalihalobacillus sp. 7541	79880.2	NPCF00000000	Not used in this study	150	4.37597	44.54	4675
60	Alkalihalobacillus sp. 7540-2	79880.2	NPCE00000000	Not used in this study	146	4.36044	44.62	4668
61	Alkalihalobacillus sp. 7540-1	79880.2	NPCD00000000	Not used in this study	106	4.28047	44.64	4547
62	Alkalihalobacillus sp. 7894-1	79880.2	NPDF00000000	Not used in this study	107	4.17125	44.62	4483
63	Alkalihalobacillus sp. 7520-2	79880.20	NPBN00000000	Not used in this study	146	4.44475	44.64	4749
64	Alkalihalobacillus sp. 7547-G	79880.2	NPCH00000000	Not used in this study	191	4.3749	44.53	4704
65	Alkalihalobacillus sp. 7543	79880.2	NPCG00000000	Not used in this study	93	4.25013	44.6	4520
66	Alkalihalobacillus sp. 7537-T	79880.2	NPCA00000000	Not used in this study	93	4.213	44.69	4470
67	Alkalihalobacillus sp. 7539	79880.2	NPCC00000000	Not used in this study	80	4.457	44.51	4835
68	Alkalihalobacillus sp. 7538	79880.2	NPCB00000000	Not used in this study	161	4.36423	44.55	4667
69	Alkalihalobacillus sp. 7535-K	79880.3	NPBX00000000	Not used in this study	154	4.37781	44.53	4680
70	Alkalihalobacillus sp. 7529	79880.3	NPBW00000000	Not used in this study	90	4.29792	44.61	4551
71	Alkalihalobacillus sp. 7523-2	79880.3	NPBS00000000	Not used in this study	1137	4.7741	44.37	5819
72	Alkalihalobacillus sp. 7522	79880.3	NPMP00000000	Not used in this study	161	4.36858	44.65	4666
73	Alkalihalobacillus sp. BC112	79880.40	PZQP01000000	Not used in this study	243	4.29499	44.6075	4613
74	Alkalihalobacillus sp. ENTPro	79880.5	JMCA00000000	Not used in this study	36	4.26668	44.6	4403
75	Alkalihalobacillus sp. CSI08	79880.7	JABBNL010000001,JABBNL010000010,JABBNL010000011,JABBNL010000012,JABBNL010000013,JABBNL010000014,JABBNL010000015	Not used in this study	75	4.27292	44.6539	4541
76	Alkalihalobacillus sp. B603/Nb	79880.7	JABFCU010000010,JABFCU010000011,JABFCU010000012,JABFCU010000013,JABFCU010000014,JABFCU010000015,JABFCU010000016	Not used in this study	22	4.24464	44.6866	4482
77	Alkalihalobacillus sp. B619/R	79880.8	JABFCW010000010,JABFCW010000011,JABFCW010000012,JABFCW010000013,JABFCW010000014,JABFCW010000015,JABFCW010000016	Not used in this study	21	4.24384	44.6879	4483
78	Alkalihalobacillus sp. B637/NM	79880.8	JABFCV010000010,JABFCV010000011,JABFCV010000012,JABFCV010000013,JABFCV010000014,JABFCV010000015,JABFCV010000016	Not used in this study	21	4.24399	44.6878	4482
79	Alkalihalobacillus sp. GMN	79880.8	JABJVW010000010,JABJVW010000011,JABJVW010000012,JABJVW010000013,JABJVW010000014,JABJVW010000015,JABJVW010000016	Not used in this study	21	4.24406	44.6881	4481
80	Alkalihalobacillus sp. 088AE	79880.8	CP031128	Not used in this study	1	4.59856	44.7408	4830
81	Alkalihalobacillus sp. J1TS1	79880.9	BOQQ01000000	Not used in this study	42	4.29442	44.6876	4537
82	Alkalihalobacillus sp. J26TS2	79880.9	BOQR01000000	Not used in this study	32	4.55166	44.6299	4813
83	Alkalihalobacillus sp. J32TS2	79880.9	BOQS01000000	Not used in this study	80	4.23552	44.6551	4509
84	Alkalihalobacillus sp. UBBC-08/R	79880.9	JAHLCF010000010,JAHLCF010000011,JAHLCF010000012,JAHLCF010000013,JAHLCF010000014,JAHLCF010000015,JAHLCF010000016	Not used in this study	48	4.24356	44.6842	4494
85	Alkalihalobacillus sp. UBBC-08/T	79880.9	JAHLCG010000010,JAHLCG010000011,JAHLCG010000012,JAHLCG010000013,JAHLCG010000014,JAHLCG010000015,JAHLCG010000016	Not used in this study	42	4.23613	44.6504	4501
86	Alkalihalobacillus sp. UBBC-08/C	79880.90	JAHLCH010000010,JAHLCH010000011,JAHLCH010000012,JAHLCH010000013,JAHLCH010000014,JAHLCH010000015,JAHLCH010000016	Not used in this study	48	4.26242	44.6557	4519
87	Alkalihalobacillus sp. UBBC-08/S	79880.9	JAHLCI010000100,JAHLCI010000101,JAHLCI010000102,JAHLCI010000103,JAHLCI010000104,JAHLCI010000105,JAHLCI010000106	Not used in this study	527	4.3299	44.9839	4944
88	Alkalihalobacillus sp. 179-F 5B1 HS	79880.9	JAHHYG010000010,JAHHYG010000011,JAHHYG010000012,JAHHYG010000013,JAHHYG010000014,JAHHYG010000015,JAHHYG010000016	Not used in this study	69	4.50347	44.6134	4827
89	Alkalihalobacillus sp.179-C2.2 HS	79881.8	JAHIDB010000010,JAHIDB010000011,JAHIDB010000012,JAHIDB010000013,JAHIDB010000014,JAHIDB010000001,JAHIDB010000002	Not used in this study	14	4.14556	43.4496	4385
90	Alkalihalobacillus pseudofirmus MRWL7	79885.1	MSLQ00000000	Not used in this study	47	3.91256	40.2	4151
91	Alkalihalobacillus sp. MRML5	79885.2	MSLR00000000	Not used in this study	83	5.28087	36.66	5382
92	Alkalihalobacillus sp. ACCC 11011	86665.1	JAHUBQ010000001,JAHUBQ010000010,JAHUBQ010000011,JAHUBQ010000012,JAHUBQ010000013,JAHUBQ010000014,JAHUBQ010000015	Not used in this study	23	4.18308	43.5846	4504
93	Alkalihalobacillus sp. LB-1	86665.9	CP040441	Not used in this study	1	4.3156	43.5312	4403
