# Supplementary material for: Alkalihalobacterium elongatum gen. nov. sp. nov.: An Antibiotic-Producing Bacterium Isolated From Lonar Lake and Reclassification of the Genus Alkalihalobacillus Into Seven Novel Genera
Source: Front Microbiol. 2021 Oct 11;12:722369. doi: 10.3389/fmicb.2021.722369 (PMC8543038; doi:10.3389/fmicb.2021.722369)
Supplement: Supplementary file 12 [file Table_2.XLSX]

## Sheet: Sheet1
Supplementary Table S2. 16S rRNA gene sequence pairwise identity in percentage between the members of the genus Alkalihalobacillus. Each clade formed in the phylogenetic tree are highlighted with different colour.
		1	2	3	4	5	6	7	8	9	10	11	12	13	14	15	16	17	18	19	20	21	22	23	24	25	26	27	28	29	30	31	32	33	34	35	36	37	38	39	40	41	42	43
Strain MEB199T (KX171019)	1
Alkalihalobacillus alkalinitrilicus ANL-iso4T (EF422411)	2	98.8625
Alkalihalobacillus bogoriensis LBB3T (AY376312)	3	94.8947	94.2535
Alkalihalobacillus alcalophilus DSM 485T (X60603)	4	94.91	95.0079	96.0627
Alkalihalobacillus pseudalcaliphilus DSM 8725T (X76449)	5	95.9544	95.1221	95.7504	97.6759
Alkalihalobacillus trypoxylicola NBRC 102646T (AB681895)	6	95.6266	95.1132	96.4792	97.7772	98.7617
Alkalihalobacillus halodurans ATCC 27557T (AB021187)	7	94.9914	94.3588	95.211	96.0425	95.4193	95.9457
Alkalihalobacillus okuhidensis GTC 854T (AB047684)	8	94.7781	94.0316	95.1075	95.7338	95.316	95.8437	99.4334
Alkalihalobacillus ligniniphilus L1T (JQ044788)	9	95.4201	95.5512	93.7139	94.3588	94.4837	94.1413	95.0171	94.8068
Alkalihalobacillus hemicellulosilyticus C-11T (AB043846)	10	95.0114	94.7091	95.7574	95.6453	95.6512	96.1718	96.4689	96.2663	94.8114
Alkalihalobacillus nanhaiisediminis NH3T (GQ292773)	11	95.9633	95.7698	95.3511	95.9655	95.2508	95.4564	95.6536	95.5532	96.6781	96.2895
Alkalihalobacillus wakoensis N-1T (NR 040849)	12	95.5424	95.4552	95.8399	96.2677	96.1728	95.9549	95.7295	95.5234	95.4446	97.0922	97.2009
Alkalihalobacillus okhensis Kh10-101T (DQ026060)	13	95.6459	95.559	95.7277	96.2697	96.1756	95.7462	95.5189	95.3118	95.7605	96.9924	97.3006	99.7198
Alkalihalobacillus krulwichiae NBRC 102362T (AB681754)	14	96.1729	96.0828	95.6304	96.3737	96.5905	96.3779	95.8523	95.6472	96.076	96.6932	97.2014	98.6721	98.5733
Alkalihalobacillus akibai 1139T (AB043858)	15	95.8437	95.3316	95.2965	95.9417	96.2671	96.1549	95.7381	95.532	95.7457	96.3768	96.7924	98.0789	98.0764	98.374
Alkalihalobacillus oceani CGMCC 1.12347T (MT759874)	16	95.3207	94.913	94.9836	95.0844	95.7422	95.5182	96.1545	95.6383	95.2368	95.5367	95.1324	96.5621	96.5575	96.1543	96.5596
Alkalihalobacillus kiskunsagensis NCAIM B.02610T (MT759947)	17	95.6463	95.811	95.6336	95.7896	95.9507	95.7905	95.1814	94.8853	94.7613	95.7912	96.1088	97.1121	97.3969	97.1167	95.9251	95.6116
Alkalihalobacillus alkalisediminis K1-25T (AJ606037)	18	94.9799	94.8989	95.5234	96.258	95.5234	95.8365	95.8484	95.537	95.639	96.0683	96.5882	97.3791	97.2735	97.8761	97.568	95.708	96.8128
Alkalihalobacillus urbisdiaboli FJAT-45385T (KY612314)	19	94.3579	94.6033	95.118	95.6474	95.6601	95.8646	95.9527	95.4341	95.0305	95.548	95.4587	96.1696	95.9551	96.5885	95.749	95.4032	96.0867	96.1706
Alkalihalobacillus rhizosphaerae SC-N012T (FJ233848)	20	93.9445	93.7455	92.7458	93.9375	93.6295	93.6258	92.713	91.8111	93.5841	92.2869	93.7311	93.187	93.2965	93.5208	93.3805	92.9523	91.621	92.703	92.7428
Alkalihalobacillus clausii DSM 8716T (X76440)	21	94.2698	93.8515	92.8535	94.1535	93.9567	93.8427	92.935	92.0377	93.6852	92.3946	93.8351	93.293	93.4021	93.6264	93.4847	92.943	91.7787	92.8079	92.9639	99.4377
Alkalihalobacillus patagoniensis PAT 05 (AY258614)	22	93.7184	93.8539	92.6022	93.6976	93.5068	93.1646	92.2421	91.6713	93.3488	92.7275	94.1248	93.6108	93.7187	94.0453	93.2398	93.9536	91.7787	93.0216	92.4915	96.4698	96.4616
Alkalihalobacillus miscanthi AK13 (MN508905)	23	93.4629	93.3846	93.1449	94.5433	93.3186	93.0872	92.7537	92.1854	91.5786	92.2253	92.0349	92.7979	92.9205	92.4539	93.0089	93.601	91.2478	92.686	92.4678	95.6699	95.8769	96.386
Alkalihalobacillus plakortidis P203 (AJ880003)	24	93.9343	93.8489	92.2394	94.0498	93.8489	93.5112	93.2776	92.8346	93.7231	92.1467	93.839	93.6916	94.0244	94.1248	93.7728	94.0576	92.7434	93.4433	92.3751	94.0611	94.1646	94.686	94.0576
Alkalihalobacillus oshimensis K11T (AB188090)	25	93.7414	93.7709	93.082	94.3863	93.4962	93.2644	92.8114	92.2398	91.9739	92.2794	92.4116	92.7381	92.9721	92.6053	93.0609	93.5432	91.3063	92.605	92.5164	95.6346	95.8432	96.5594	99.7178	94.109
Alkalihalobacillus lehensis MLB2T (AY793550)	26	93.577	93.4979	93.2473	94.6429	93.4178	93.1869	93.0895	92.5256	91.9227	92.3284	92.1522	92.9002	93.0232	92.5566	93.111	93.7033	91.4001	92.7898	92.5713	95.7726	95.9789	96.3815	99.7199	94.0497	99.6232
Alkalihalobacillus shacheensis HNA-14T (HQ620634)	27	92.5922	92.7395	91.8101	92.9033	92.4678	92.3492	91.5377	91.0643	92.2325	91.1993	92.9379	92.246	92.2523	92.1347	92.4586	92.2691	89.9529	92.0126	91.5891	96.286	96.4893	96.4768	96.08	93.9503	96.2582	96.076
Alkalihalobacillus lonarensis 25nlgT (HG934297)	28	94.1447	93.5025	93.9335	94.0297	94.1565	94.0437	94.141	93.7082	92.5566	93.4821	93.3739	93.8107	93.6916	94.2535	94.5649	94.0355	92.3831	94.1353	93.1565	95.6575	95.8632	96.5808	95.6476	94.5895	95.6047	95.7464	94.4837
Alkalihalobacillus alkalilacus AK73T (LT844663)	29	94.4726	94.1682	95.2516	96.1703	94.913	95.3419	95.1098	94.4745	94.4751	94.1682	94.2864	94.3973	94.3954	94.2864	94.706	94.4911	93.8437	94.2698	95.0384	94.9228	95.1324	93.59	94.1682	92.8501	94.0054	94.2713	93.0664	94.1472
Alkalihalobacillus gibsonii DSM 8722T (MN410789)	30	91.8942	91.3399	90.0973	91.7909	91.8154	91.4563	91.0906	90.6214	91.2064	90.0072	90.971	91.3844	91.6183	91.721	91.8248	91.911	92.2591	91.2341	90.3725	92.1623	92.2691	91.9875	92.1467	97.2854	92.0624	92.2523	91.5604	92.7126	91.0128
Alkalihalobacillus xiaoxiensis JSM 081004T (HM054474)	31	93.7104	93.2892	93.2597	94.4429	93.9056	93.3349	92.8848	92.4376	91.4472	92.8227	92.8379	93.2473	93.1387	93.0092	92.8781	93.0297	91.7683	93.3484	92.246	95.3511	95.559	97.1976	97.9853	94.3736	97.8692	97.7854	96.3878	95.9509	93.394	92.1213
Alkalihalobacillus hunanensis JSM 081003T (HM054473)	32	93.3545	93.2759	93.1387	94.4257	93.4262	93.1954	92.8634	92.2964	91.8101	92.336	92.0403	92.7909	92.9141	92.4465	93.002	93.5957	91.4094	92.6797	92.5781	95.669	95.8759	96.2799	99.7198	93.9425	99.5284	99.8135	95.9736	95.6437	94.0538	92.1409	97.883
Alkalihalobacillus caeni HB172195T (MK249707)	33	94.5649	94.4653	91.971	92.8709	93.7033	93.6851	94.9634	94.4374	93.5144	93.3739	93.6347	93.9382	93.9425	94.4943	94.2634	93.3739	92.406	92.9179	92.9324	92.171	92.51	91.7924	90.8713	92.3902	91.168	90.9736	91.4405	92.3504	92.5488	90.2711	91.2622	90.9848
Alkalihalobacillus macyae JMM-4T (AY032601)	34	95.8363	95.9509	94.9091	94.1234	94.1366	94.237	95.0048	94.9013	95.2176	94.4876	95.4375	95.3059	95.191	95.7504	94.8631	94.7691	95.051	95.0834	94.8114	92.9565	93.0621	93.5108	92.246	92.1142	92.5164	92.4678	91.4472	94.4911	93.6347	89.8348	92.9324	92.3571	93.3894
Alkalihalobacillus hemicentroti JSM 076093T (FJ477414)	35	92.501	93.2024	89.382	88.3151	88.8671	88.2586	89.2508	88.8975	90.6494	88.925	91.5431	90.6743	91.0178	91.3585	90.0898	89.796	92.5652	90.6456	89.4896	88.7961	88.9604	88.7242	87.639	88.3455	87.84	87.8014	87.8583	87.8887	88.4133	87.3954	88.3749	87.6238	91.5524	90.8283
Alkalihalobacillus hwajinpoensis SW-72T (AF541966)	36	95.7292	96.3725	93.557	93.2378	93.47	93.2266	93.918	93.6995	94.8905	93.7088	95.5446	95.0094	95.1137	95.33	94.443	94.3692	95.5115	94.5649	93.7231	93.0621	93.1669	93.4821	92.4678	93.1387	92.6274	92.5713	92.4967	92.9858	93.0474	90.3194	92.9205	92.461	96.0708	94.9948	97.0512
Alkalihalobacillus algicola KMM 3737 (AY228462)	37	94.9684	94.8683	93.4428	92.5397	92.6589	92.3978	93.6912	93.3575	93.786	93.1495	95.0127	94.5704	94.6757	94.6649	94.4431	93.9224	93.9674	94.3425	93.3727	93.0668	93.2862	93.2639	92.8153	92.5564	92.9771	92.8035	92.839	93.1181	93.2824	89.9406	93.1495	92.6935	95.9584	94.554	95.3833	98.472
Alkalihalobacillus berkeleyi KMM 6244T (JN187498)	38	93.8302	93.5079	92.4889	92.3509	92.6135	92.2531	93.8114	93.1558	92.9194	92.0504	92.8096	92.9306	93.1549	93.8246	93.7082	93.0455	91.7562	92.9213	93.1646	91.4316	91.6577	91.6184	90.7385	92.2661	90.776	90.8467	90.5937	92.5891	92.4783	89.9024	90.7244	90.7316	95.3329	93.6165	90.6479	94.6757	94.7852
Alkalihalobacillus decolorationis LMG 19507T (AJ315075)	39	93.7281	93.4056	92.171	92.1298	92.51	92.032	93.9414	93.2885	93.9335	92.5232	93.7311	92.9604	93.1836	93.7379	93.7252	93.5108	91.6072	92.9334	92.8423	92.1347	92.3571	92.1142	90.1676	91.7117	90.2016	90.2779	90.6115	92.4861	92.4678	89.3213	90.4009	90.1612	95.4571	93.2892	90.7152	95.0277	94.9177	98.4756
Alkalihalobacillus marmarensis GMBE 72T (EU621902)	40	95.0077	94.4876	93.7273	94.9075	94.0538	94.4856	95.8582	95.3405	94.8001	94.3989	96.0838	95.0351	95.0329	95.6664	95.2329	94.4796	94.3051	95.2273	94.8175	93.3846	93.601	93.5841	92.1409	93.5108	92.1746	92.1282	92.0403	93.362	94.4704	91.1056	92.5847	92.0166	94.8001	94.0497	90.4954	94.3543	94.474	94.5652	95.0137
Alkalihalobacillus lindianensis 12-3T (KP954690)	41	95.0037	95.1293	93.9466	95.5465	94.6003	95.0255	95.8596	95.3417	95.4292	94.9298	96.8994	95.564	95.6678	96.1863	95.7614	94.6949	95.0692	95.7574	95.1378	94.2584	94.4704	94.0056	92.2523	94.0642	92.2866	92.3571	92.7126	94.0122	94.786	91.6973	92.5781	92.246	95.3375	94.4796	90.8406	95.109	94.7905	94.7807	95.4246	97.9874
Alkalihalobacillus pseudofirmus DSM 8715T (X76439)	42	95.7521	95.2397	94.3848	95.6507	94.8146	95.0228	96.3764	95.8648	95.548	95.1465	96.5962	95.5627	95.7713	96.1853	95.7595	95.2335	94.611	95.7549	95.349	93.9382	94.152	94.3596	92.943	94.2813	92.9844	92.9324	92.6123	93.9177	95.0094	91.928	93.3794	92.8227	95.3339	94.5934	90.8406	94.8956	95.0127	95.3211	95.7574	99.1528	98.4771
Alkalihalobacillus murimartini LMG 21005T (AJ316316)	43	93.7104	93.8489	92.2394	93.829	93.6264	93.2862	93.165	92.7205	93.4979	92.1467	93.6151	93.4635	93.7987	93.8991	93.5438	93.6108	92.4179	93.2123	92.1409	94.0611	94.1646	94.4653	93.8351	99.6251	93.8841	93.8263	93.9503	94.5895	92.5059	97.0807	94.152	93.7187	92.2741	92.1142	88.3455	93.1387	92.3204	92.3824	91.8291	93.1715	93.6192	93.9503
