# Supplementary material for: Alkalihalobacterium elongatum gen. nov. sp. nov.: An Antibiotic-Producing Bacterium Isolated From Lonar Lake and Reclassification of the Genus Alkalihalobacillus Into Seven Novel Genera
Source: Front Microbiol. 2021 Oct 11;12:722369. doi: 10.3389/fmicb.2021.722369 (PMC8543038; doi:10.3389/fmicb.2021.722369)
Supplement: Supplementary file 14 [file Table_4.xlsx]

## Sheet: Table_S4_ANI and DDH
Supplementary Table S4. dDDH (left below) and ANI (right above) between the strain MEB199T, type strains of the genus Alkalihalobacillus and members of nearest genera.
			1	2	3	4	5	6	7	8	9	10	11	12	13	14	15	16	17	18	19	20	21	22	23	24	25	26	27	28	29	30	31	32	33
			ANI Values
Strain MEB199T	1	DDH Values		80.5837	75.8809	76.193	76.0688	75.6043	76.5598	76.1374	76.5398	75.9014	75.4323	75.9437	76.9692		75.8249	76.9068	75.2967	75.7742	75.0675	73.7641	73.8038	75.63	77.1508	75.1556	75.2644	75.4321	74.91	75.4398	76.2316	75.1873	76.0987	76.4422	73.3185
Alkalihalobacillus alkalinitrilicus DSM 22532T	2		23.8		75.7798	76.343	75.8986	76.4595	76.5713	80.1748	76.0565	77.2767	75.9694	77.2131	76.655	78.0822	76.0513	80.3507	78.3654	81.2676	78.6318	74.1428	73.7919	79.61	76.9894	75.2174	77.7056	74.9137	76.87	76.616	76.739	75.9994	77.4295	76.607	75.0394
Alkalihalobacillus bogoriensis ATCC BAA-922T	3		20.1	20		75.5641	75.388	77.5633	75.5811	76.8273	75.6988	78.4706	74.9304	77.6361	75.1989	74.3175		75.1715	74.4211	74.5618	74.1827	74.2434	75.3136	74.23	76.4619	75.2466	75.3009	73.9156	74.16	74.4341	75.3523	74.874	75.0015	75.4162	72.8498
Alkalihalobacillus alcalophilus ATCC 27647T	4		21.4	24.1	18.9		78.4546	77.6263	86.3219	78.0922	87.9305	88.8454	77.0072	89.3072	79.5433	75.6192	75.5382	75.5168	76.2047	76.8334	76.5054	75.3624	74.257	77.08	77.015	75.8169	79.756	74.2281	75.44	75.3898	75.942	75.3686	76.8105	76.4206	73.1154
Alkalihalobacillus pseudalcaliphilus DSM 8725T	5		20.9	20.5	20.2	20.1		78.028	76.7665	78.8433	76.9134	76.6092	76.9789	76.6941	76.7573	75.4712		74.8924	76.2957	76.1314	75.9981	76.126	75.3212	76.43	75.7663	75.5183	75.7781	73.872	73.92		75.7	75.7546	76.272	75.6513	72.7842
Alkalihalobacillus trypoxylicola KCTC 13244T	6		21.1	25.9	21.9	19.5	19.7		76.4314	77.8624	77.2077	77.6133	76.5084	76.9791	76.9057	78.2839	78.0186	78.5861	80.1573	77.0689	79.6917	79.4677	78.3392	78.95	78.0357	77.0692	78.1637	76.4491	77.73		76.0736	75.6179	76.6257	76.801
Alkalihalobacillus akibai JCM 9157T	7		21	24.9	19	28.8	19.9	20.2		79.446	81.7114	82.5637	77.5104	84.5661	77.1666	77.2276	74.588	75.7487	76.2384	76.0835	76.1187	75.6033	75.1715	76.07	77.9947	76.1393	81.3091	75.3264	75.1		76.3278	75.8433	75.8371	76.2088	73.1084
Alkalihalobacillus krulwichiae AM31DT	8		25.4	29.5	20.4	27.3	21.4	24.1	21		78.6181	79.0483	77.6079	77.8368	78.1231	77.6874	76.4191	81.4399	79.1109	78.8163	78.8136	76.2436	75.2453	79.98	78.4534	77.4321	79.3066	74.7864	77.95	78.588	78.1512	77.3307	78.6212	76.9493	73.6258
Alkalihalobacillus wakoensis JCM 9140T	9		23.1	27.7	18.5	33.5	20.2	19.4	22	21		82.9817	77.695	87.175	80.0476	76.7995	75.3779	76.0041	76.8379	75.7135	76.7169	76.1394	75.1042	76.43	77.0063	75.7923	81.0068	75.5888	75.09	75.1087	76.8658	76.2799	76.1271	76.3463	73.137
Alkalihalobacillus okhensis Kh10-101T	10		22.5	24.2	22.3	36.4	20.2	20.2	22.4	21.2	23.5		77.5239	87.5604	80.7664	76.2471	76.3617	76.6695	77.1483	77.0436	76.9356	76.185	74.8921	77.71	77.7258	76.4797	80.597	75.1566	76.8	77.2819	76.7164	76.3625	76.9438	76.9225	74.2159
Alkalihalobacillus nanhaiisediminis CGMCC 1.10116T	11		20.8	25.4	19.4	20.2	19	19.8	19.5	20.3	19.4	19.5		76.7905	77.1899	75.4493	75.1394	74.8544	75.9777	76.2852	75.8523	75.2847	74.3843	76.36	79.1222	75.309	82.8879	74.8623	75.24	74.2616	75.8717	74.9882	75.3757	75.2751	73.2939
Alkalihalobacillus hemicellulosilyticus DSM 16731T	12		21.5	27.8	21.3	34.3	20.4	21.9	26.5	23.2	28.3	27.6	19.3		80.2551	75.3873	76.2314	76.3912	75.8671	75.9883	76.3453	74.887	75.0419	77.05	77.6753	77.5319	82.1415	76.097	77.05		75.3453	75.9413	78.0182	76.5533	73.8968
Alkalihalobacillus marmarensis DSM 21297T	13		21.5	24.8	18.6	20.6	20.1	18.6	19.3	22.9	21.1	21.3	18.9	22.3		76.9925	76.3152	76.6729	77.4013	77.478	77.4117	75.9561	75.2031	77.48	78.3456	76.1259	79.9601	76.2462	76.65	76.1767	76.2474	76.9418	76.9503	75.9481	72.8607
Alkalihalobacillus lonarensis 25nlgT	14		49	37.3	20.9	21.7	22.2	24.2	25.6	27.8	25.1	24.7	22.7	24.3	21		77.3415	77.1491	77.8896	77.0195	78.2383	76.3243	75.4599	77.55	77.7404	76.179	78.0286		77.59					78.3287
Alkalihalobacillus shacheensis HNA-14 T	15		26	33.3	25	20.2	22.3	24.1	22.1	29.2	22.8	23.9	21.8	23.8	20.4	21.1		75.8171	76.5356	76.3163	76.3085	75.758	74.93	77.9	76.4448	74.9688	75.7207		76.36
Alkalihalobacillus clausii DSM 8716T	16		37.6	38.5	21.2	26	21	25.7	27	32.1	25.2	26.2	26.4	26.1	24.6	25.2	21.2		78.1897	77.6854	78.7495	76.2787	95.2442	79.15	78.2276	76.9232	77.9232		77.87	76.4589	76.9197		78.5685	77.2534
Alkalihalobacillus oshimensis DSM 18940T	17		27.6	35.7	20	21.5	21.5	27.3	24.2	28.6	23.3	24	24	23.6	22	23.5	23	20.2		78.753	98.8944	99.9949	77.2789	90.15	77.8302	76.0295	77.7589	76.6892	77.49		76.4579	76.9244	78.4299	77.1083
Alkalihalobacillus patagoniensis DSM 16117T	18		28.1	36.3	19.5	24.4	22.2	26.9	24.7	28.9	22.7	23.5	23.6	26.9	23.6	23.3	21.3	19.2	18.8		78.9269	77.2907	76.083	78.43	78.6667	76.3674	78.3306	76.1685	76.99	77.0462	77.51	75.9658	78.4797	77.1778
Alkalihalobacillus lehensis DSM 19099	19		28.3	35.8	19.7	22.4	22.3	27.3	25.4	28.8	23.8	24.6	24.9	24.4	22.2	23.7	23.5	20.4	89.7	19		98.917	77.0893	90.06	78.2909	76.2286	78.0534	77.2484	77.83		76.3696	77.6129	78.0984	77.7558
Alkalihalobacillus plakortidis DSM 19153	20		23.4	26.8	19.7	18.8	21.4	24.2	21.1	23.1	20.7	21.3	21.2	19.8	19.1	20.4	20.6	18.3	99.7	17.8	90.2		77.082	90.1	76.4263	74.9249	74.5367	74.4117	74.59		74.6741	75.7746	73.9749	74.7271
Alkalihalobacillus rhizosphaerae SC-N012T	21		43	24.5	21.6	19	22	24.1	22.2	22.6	21.2	22.4	21.7	20.9	20.1	21	19.9	63.2	18.7	17.8	18.8	18.4		76.4	75.3813	76.1414	76.7092		73.26					73.877
Alkalihalobacillus miscanthi AK13T	22		30	30.5	19.8	21.9	21.3	26.4	25.8	30.5	24.6	27.7	26.5	23.3	23.1	24.7	24	20.4	42.6	18.8	42.4	42.5	18.5		78.88	76.01	77.64	75.79	77.4	77.79	76.36	76.85	77.95	77.12	73.59
Alkalihalobacillus ligniniphilus L1T	23		20.1	26.3	19.5	20.6	21	21.5	22.6	25.2	21.7	21.7	24.1	23.4	20.7	25.6	22.2	25.7	23.6	25.4	24	20.3	20.3	24.1		76.9515	77.2507	78.6108	76.96	76.6974	79.0472	76.7225	77.1492	77.0176	73.9604
Alkalihalobacillus okuhidensis DSM 13666T	24		21.2	24.3	19.3	20.8	19.8	23.8	21.8	27.1	20.1	20.9	20.8	22.7	19.9	22.5	21.7	22.9	29.3	26.7	29.3	23.3	21.2	26.8	20.4		99.2832	75.5898	76.56	75.5507	75.4921	75.6519	76.2395	75.6661	74.0455
Alkalihalobacillus halodurans DSM 497T	25		21.4	27.8	18.7	28.2	20.4	25.4	25.8	27.9	24.1	23.9	27	26.4	22.7	24	24.5	22.7	30.2	27.6	31.7	23.7	21.2	27.9	21.2	93.5		76.1204	77.71	76.3023	76.4498	76.1219	78.2986	76.8323	74.3912
Alkalihalobacillus macyae DSM 16346T	26		23.2	28.9	20.6	18.7	20.4	22.2	22.3	29.5	21	21.3	24.3	22.6	19.7	39.6	25.6	27.4	30.9	24.7	31.6	23.7	20.4	28.1	24.7	22	23.2		75.77	75.9535	75.1346	75.8682	76.0627	75.7462
Alkalihalobacillus caeni HB172195T	27		24.8	27.2	20	21.6	19.9	30.9	22.2	30.2	21.6	24.4	19.8	21.8	21.1	44.9	21.9	30.1	25.9	28	26.4	20.9	22.9	27.1	23.2	23	22.5	19.1		76.81	76.09	76.2	76.11	76.99	73.86
Alkalihalobacillus murimartini LMG 21005T	28		22.9	30.5	19.4	20.7	26.6	21.3	22.6	28.5	21.5	22.4	20	25.9	20.8	42.6	27	24.5	25	29.2	25.6	20.6	20	26.2	30.7	22.1	23.3	21.3	23.6		76.1439			75.9579
Anaerobacillus alkalidiazotrophicus DSM 22531T	29		24.8	28	20.2	22.3	23.4	26.8	24.2	34.4	25.3	26.3	25.1	26	26.8	32.7	36.2	33.3	29.5	32.1	30.4	23.4	25.5	35.2	29.4	24.5	25.7	27.8	29.3	29.6		78.2379	78.9368	76.3826	74.3424
Anaerobacillus arseniciselenatis DSM 15340T	30		22.3	25.1	20.1	22.6	19.6	20.8	23.7	28	24.1	23.5	25.7	23.1	22.1	37.2	21.2	26.8	25.3	24.5	25.9	21.6	21.5	26.8	22.9	23.2	23.8	21.4	21.1	22.3	22.9		78.4075	75.5961	73.5205
Anaerobacillus isosaccharinicus NB2006T	31		24.4	27.6	21.5	24.3	21.2	23	23.5	31.4	24.1	24.6	23.3	25	22.7	24	34.3	30.3	27	31.2	27.5	21.1	22.6	32	26.1	26.4	26.4	21.5	24.3	23	21.9	21.8		76.2588
Desertibacillus haloalkaliphilus KJ1-10-99T	32		19.8	23.4	18.7	20.7	21	21.6	21.4	25.8	24.3	23.4	21.4	24.2	19.7	27.1	25.5	30.2	29.8	29	33	24.4	27.3	33.1	21.4	24.3	26.6	21.9	23	24.7	25.1	21.3	22.9		73.4475
Alteribacillus bidgolensis P4BT	33		27.1	26.5	20	18.8	18.3	22.5	18.6	23.6	22.6	21.1	20.8	26.6	18.5	39.1	25.3	21.1	19.9	23.8	19.5	18.2	19.2	27.6	20.5	18	20.3	18.5	21.7	17.6	23.9	19	25.8	20
